# Supplementary material for: Mixed Infections Unravel Novel HCV Inter-Genotypic Recombinant Forms within the Conserved IRES Region
Source: Viruses. 2024 Apr 3;16(4):560. doi: 10.3390/v16040560 (PMC11053413; doi:10.3390/v16040560)
Supplement: Supplementary file 1 [file viruses-16-00560-s001.zip]

Archive with 1 entries (1 files):
- viruses-2904069-supplementary.pdf
